# Supplementary material for: 2-Azido-1-(4-nitro­phen­yl)ethanone
Source: Acta Crystallogr Sect E Struct Rep Online. 2012 May 31;68(Pt 6):o1952. doi: 10.1107/S1600536812021241 (PMC3379503; doi:10.1107/S1600536812021241)
Supplement: Supplementary file 2 [file e-68-o1952-Isup2.hkl]

# 
# h,k,l, Fc-squared, Fo-squared, sigma(Fo-squared) and status flag 
# 
data_I
_shelx_title ' a in Pca21' 
_shelx_refln_list_code          4 
_shelx_F_calc_maximum      119.89 
_exptl_crystal_F_000       424.00 
_reflns_d_resolution_high  0.8257 
 
loop_ 
 _symmetry_equiv_pos_as_xyz 
 'x, y, z' 
 '-x, -y, z+1/2' 
 '-x+1/2, y, z+1/2' 
 'x+1/2, -y, z' 
 
_cell_length_a     7.6307 
_cell_length_b     9.5168 
_cell_length_c    12.4097 
_cell_angle_alpha  90.000 
_cell_angle_beta   90.000 
_cell_angle_gamma  90.000 
 
_shelx_F_squared_multiplier     1.000 
 
loop_ 
 _refln_index_h 
 _refln_index_k 
 _refln_index_l 
 _refln_F_squared_calc 
 _refln_F_squared_meas 
 _refln_F_squared_sigma 
 _refln_observed_status 
   0   0 -14       20.97       17.18      3.25 o 
   2   0 -14       14.81       20.03      2.06 o 
   0   1 -14       15.03       12.30      2.03 o 
   1   1 -14       13.60       11.42      1.34 o 
   2   1 -14        3.17        5.61      1.31 o 
   3   1 -14        6.41        8.93      1.48 o 
   0   2 -14       45.56       47.24      3.77 o 
   1   2 -14        2.24        2.66      0.75 o 
   2   2 -14       26.57       24.61      1.95 o 
   0   3 -14        7.35        6.93      1.58 o 
   1   3 -14       14.91       15.85      1.57 o 
   2   3 -14        1.99        1.61      0.84 o 
   0   4 -14        1.08        2.04      1.18 o 
   1   4 -14       10.64       13.61      1.49 o 
   2   0 -13       43.55       46.21      3.33 o 
   4   0 -13        3.94        3.95      1.69 o 
   1   1 -13       15.85       14.06      1.24 o 
   2   1 -13       39.63       40.54      2.01 o 
   3   1 -13        3.40        4.78      1.19 o 
   4   1 -13        9.20       13.82      1.46 o 
   1   2 -13        9.02        9.70      1.25 o 
   2   2 -13        3.72        3.30      0.83 o 
   3   2 -13        1.78        2.42      0.86 o 
   4   2 -13       19.77       18.59      1.89 o 
   1   3 -13        3.92        4.67      0.97 o 
   2   3 -13        2.10        2.59      0.87 o 
   3   3 -13        1.59        1.11      0.79 o 
   1   4 -13        1.96        2.83      0.90 o 
   2   4 -13        2.96        4.46      1.11 o 
   3   4 -13       12.49       13.72      1.52 o 
   1   5 -13        3.52        5.34      1.13 o 
   2   5 -13        4.81        6.64      1.18 o 
   0   0 -12       59.97       60.00      2.96 o 
   2   0 -12        4.53        5.68      1.38 o 
   4   0 -12        2.39        4.61      1.71 o 
   0   1 -12      173.66      176.27      4.33 o 
   1   1 -12       28.94       29.71      1.62 o 
   2   1 -12       19.36       18.25      1.61 o 
   3   1 -12       30.63       28.57      2.01 o 
   4   1 -12       23.20       25.33      1.82 o 
   5   1 -12        3.51        5.71      1.03 o 
   0   2 -12      216.78      211.83      4.86 o 
   1   2 -12       47.05       47.32      1.93 o 
   2   2 -12       28.15       29.63      1.71 o 
   3   2 -12        3.75        4.54      0.92 o 
   4   2 -12        1.23        1.97      1.04 o 
   5   2 -12        2.92       -0.46      1.25 o 
   0   3 -12       43.14       46.12      2.42 o 
   1   3 -12       13.08       12.54      1.35 o 
   2   3 -12       66.97       68.98      2.08 o 
   3   3 -12       39.04       44.89      2.17 o 
   4   3 -12        9.99       11.92      2.09 o 
   5   3 -12        4.59        4.14      1.26 o 
   0   4 -12        4.73        5.72      1.34 o 
   1   4 -12        3.83        3.91      0.88 o 
   2   4 -12       13.96       16.55      1.43 o 
   3   4 -12       22.60       24.83      1.78 o 
   4   4 -12        2.53        2.97      0.96 o 
   0   5 -12        7.23        9.31      2.91 o 
   1   5 -12       31.55       35.17      2.45 o 
   2   5 -12       46.38       52.90      2.56 o 
   3   5 -12       37.93       40.95      2.23 o 
   0   6 -12        6.39        4.75      2.47 o 
   1   6 -12       29.93       36.79      3.59 o 
   2   6 -12        2.77        2.33      1.05 o 
   2   0 -11      248.95      231.85      6.17 o 
   4   0 -11        7.99        7.28      1.88 o 
   6   0 -11       10.98        6.33      1.61 o 
   1   1 -11        9.94        9.17      0.89 o 
   2   1 -11       34.01       31.64      1.83 o 
   3   1 -11       10.48       10.78      1.56 o 
   4   1 -11       38.97       40.37      2.02 o 
   5   1 -11        0.65        0.69      0.72 o 
   6   1 -11        9.94        9.81      1.25 o 
   1   2 -11        4.19        5.24      0.71 o 
   2   2 -11       32.32       32.75      1.70 o 
   3   2 -11       47.32       45.08      1.95 o 
   4   2 -11        0.78        1.03      0.84 o 
   5   2 -11        4.30        2.40      1.09 o 
   6   2 -11        2.26        2.18      0.87 o 
   1   3 -11       72.38       70.43      2.17 o 
   2   3 -11       90.02       93.36      3.14 o 
   3   3 -11      114.94      112.90      2.96 o 
   4   3 -11        6.92        9.15      1.42 o 
   5   3 -11       30.74       30.27      2.30 o 
   1   4 -11      115.72      127.78      4.25 o 
   2   4 -11       19.54       18.61      1.44 o 
   3   4 -11        4.44        4.57      0.92 o 
   4   4 -11        5.66        4.78      1.03 o 
   5   4 -11       12.88        9.71      1.50 o 
   1   5 -11       29.38       27.95      2.18 o 
   2   5 -11       13.62       12.80      1.64 o 
   3   5 -11       65.10       68.90      2.51 o 
   4   5 -11       28.64       37.83      2.96 o 
   1   6 -11        9.13        9.41      1.42 o 
   2   6 -11        2.92        4.18      1.21 o 
   3   6 -11        7.13        8.73      1.36 o 
   4   6 -11        2.84        2.32      0.99 o 
   1   7 -11        0.17        2.01      1.57 o 
   2   7 -11        2.67        4.27      1.35 o 
   0   0 -10       22.12       18.20      1.74 o 
   2   0 -10       71.78       62.18      3.02 o 
   4   0 -10       35.94       37.01      3.00 o 
   6   0 -10        3.27        0.40      0.98 o 
   0   1 -10       76.70       81.58      2.26 o 
   1   1 -10       50.73       49.58      1.46 o 
   2   1 -10       10.61        9.52      1.09 o 
   3   1 -10        9.67        9.04      1.19 o 
   4   1 -10       54.95       54.67      2.11 o 
   5   1 -10       59.59       56.90      2.69 o 
   6   1 -10        8.14        6.14      1.08 o 
   0   2 -10       67.52       76.68      2.55 o 
   1   2 -10       62.32       61.19      1.87 o 
   2   2 -10       33.49       30.10      1.71 o 
   3   2 -10       31.37       31.46      1.66 o 
   4   2 -10       33.88       31.32      1.76 o 
   5   2 -10        4.72        3.24      1.30 o 
   6   2 -10        2.83        2.61      0.84 o 
   0   3 -10      437.39      445.73      8.21 o 
   1   3 -10      282.65      273.45      4.56 o 
   2   3 -10      132.89      129.47      2.57 o 
   3   3 -10       28.22       25.40      1.56 o 
   4   3 -10       18.09       20.28      1.79 o 
   5   3 -10        0.63        2.12      1.05 o 
   6   3 -10        3.66        5.15      1.17 o 
   0   4 -10      143.13      151.52      4.54 o 
   1   4 -10       69.56       68.39      2.01 o 
   2   4 -10       12.14       14.57      1.42 o 
   3   4 -10      153.68      160.52      3.47 o 
   4   4 -10       11.83       14.33      1.59 o 
   5   4 -10       23.36       25.36      2.14 o 
   6   4 -10        1.51        2.29      0.85 o 
   0   5 -10      189.76      183.71      6.38 o 
   1   5 -10      341.66      348.22      6.33 o 
   2   5 -10        7.00        8.56      1.34 o 
   3   5 -10       18.37       22.68      1.63 o 
   4   5 -10        9.47        8.33      1.20 o 
   5   5 -10       10.91       10.57      1.27 o 
   0   6 -10       36.32       36.87      4.57 o 
   1   6 -10       33.67       32.57      2.24 o 
   2   6 -10        0.82        2.61      0.99 o 
   3   6 -10       20.43       23.39      2.14 o 
   4   6 -10        1.18        1.30      1.04 o 
   0   7 -10       18.68       20.67      3.85 o 
   1   7 -10        1.26        3.92      1.60 o 
   2   7 -10        6.04        4.56      1.25 o 
   3   7 -10        9.91       11.99      1.85 o 
   4   7 -10        9.64       12.56      1.52 o 
   0   8 -10       17.56       27.60      4.47 o 
   1   8 -10        4.61        6.70      1.97 o 
   2   8 -10        7.58        9.79      2.18 o 
   2   0  -9       49.89       54.30      2.67 o 
   4   0  -9       54.47       58.86      2.56 o 
   6   0  -9       32.81       32.76      2.45 o 
   1   1  -9       68.57       70.85      1.55 o 
   2   1  -9       64.41       61.00      2.01 o 
   3   1  -9       10.59       10.53      1.17 o 
   4   1  -9       64.38       63.93      2.10 o 
   5   1  -9        1.11        1.78      0.68 o 
   6   1  -9       44.26       46.72      2.20 o 
   7   1  -9        0.97       -0.28      0.74 o 
   1   2  -9       21.80       20.76      1.04 o 
   2   2  -9       18.80       18.73      1.35 o 
   3   2  -9       24.73       22.44      1.37 o 
   4   2  -9       61.17       57.53      2.04 o 
   5   2  -9       14.99       14.51      1.60 o 
   6   2  -9        0.48        0.04      0.71 o 
   7   2  -9        0.47        0.27      1.36 o 
   1   3  -9      133.64      131.86      3.97 o 
   2   3  -9       21.05       18.10      1.11 o 
   3   3  -9      191.17      195.46      3.44 o 
   4   3  -9       88.74       83.39      2.83 o 
   5   3  -9       32.81       27.73      2.07 o 
   6   3  -9        2.46        2.11      0.86 o 
   7   3  -9       10.29       11.49      1.33 o 
   1   4  -9      570.57      566.46      5.95 o 
   2   4  -9       87.64       87.40      2.20 o 
   3   4  -9      141.97      143.89      3.16 o 
   4   4  -9        4.45        5.43      1.16 o 
   5   4  -9        7.81       11.34      1.52 o 
   6   4  -9        2.60        4.90      1.18 o 
   1   5  -9       54.06       49.86      1.84 o 
   2   5  -9      147.99      152.11      4.05 o 
   3   5  -9       38.85       38.21      2.69 o 
   4   5  -9       22.35       23.57      1.65 o 
   5   5  -9       13.87       14.61      2.47 o 
   6   5  -9        4.96        5.98      1.28 o 
   1   6  -9       10.20       10.47      1.88 o 
   2   6  -9       18.21       16.88      1.74 o 
   3   6  -9       23.67       23.19      2.02 o 
   4   6  -9        3.02        2.35      0.98 o 
   5   6  -9        2.43        4.58      1.08 o 
   1   7  -9       14.34       14.15      1.86 o 
   2   7  -9        1.18        0.49      0.95 o 
   3   7  -9       17.50       20.29      1.99 o 
   4   7  -9       11.19       15.43      1.83 o 
   1   8  -9        3.03        2.41      1.46 o 
   2   8  -9        1.43        1.64      1.11 o 
   3   8  -9       19.28       23.50      2.99 o 
   1   9  -9        2.55        3.49      2.01 o 
   0   0  -8      235.70      259.81      5.20 o 
   2   0  -8      260.77      260.12      5.96 o 
   4   0  -8      241.87      229.80      4.78 o 
   6   0  -8      100.74      105.33      3.59 o 
   0   1  -8      181.30      191.19      3.58 o 
   1   1  -8      201.37      206.08      3.14 o 
   2   1  -8      136.58      134.15      2.17 o 
   3   1  -8       33.24       40.51      2.04 o 
   4   1  -8       86.80       80.83      2.23 o 
   5   1  -8       43.54       41.47      1.67 o 
   6   1  -8       18.62       19.34      1.36 o 
   7   1  -8       22.60       21.01      1.66 o 
   0   2  -8      148.84      140.30      3.77 o 
   1   2  -8        1.28        0.52      0.37 o 
   2   2  -8       49.65       46.50      1.72 o 
   3   2  -8       27.52       26.15      1.37 o 
   4   2  -8        5.09        5.40      0.86 o 
   5   2  -8       19.40       18.50      1.85 o 
   6   2  -8       55.42       59.86      2.26 o 
   7   2  -8        0.35        0.08      0.68 o 
   0   3  -8       71.64       70.25      3.99 o 
   1   3  -8       22.88       19.07      1.19 o 
   2   3  -8      136.04      130.90      2.51 o 
   3   3  -8      246.93      247.66      3.75 o 
   4   3  -8       46.66       49.06      2.26 o 
   5   3  -8       19.22       21.35      1.81 o 
   6   3  -8        0.86        1.73      0.76 o 
   7   3  -8        1.21        0.77      0.73 o 
   0   4  -8      111.72      109.53      3.44 o 
   1   4  -8      387.68      402.43      4.53 o 
   2   4  -8       68.09       68.98      1.86 o 
   3   4  -8      107.85      112.82      3.30 o 
   4   4  -8        0.73       -0.77      0.97 o 
   5   4  -8       42.03       44.80      2.45 o 
   6   4  -8       10.69        9.24      1.22 o 
   7   4  -8        9.74        9.13      1.22 o 
   0   5  -8       71.97       70.23      5.22 o 
   1   5  -8       51.31       46.11      1.63 o 
   2   5  -8       94.04       89.99      2.98 o 
   3   5  -8      118.83      120.95      3.16 o 
   4   5  -8       10.85        8.88      1.10 o 
   5   5  -8        1.79        1.79      0.99 o 
   6   5  -8       11.36       10.79      1.59 o 
   0   6  -8        7.73        8.30      1.31 o 
   1   6  -8       22.22       20.91      1.72 o 
   2   6  -8        0.71        0.33      0.79 o 
   3   6  -8        8.16        8.56      1.37 o 
   4   6  -8       12.44       12.97      2.84 o 
   5   6  -8       25.34       23.54      1.89 o 
   6   6  -8        3.82        4.43      1.38 o 
   0   7  -8      106.08       91.66      5.92 o 
   1   7  -8       33.47       32.35      2.08 o 
   2   7  -8       13.31       14.75      1.64 o 
   3   7  -8        1.11        1.25      1.23 o 
   4   7  -8        9.67       10.50      1.58 o 
   5   7  -8       12.25       15.64      2.01 o 
   0   8  -8        3.14        0.63      1.84 o 
   1   8  -8        3.15        3.19      1.47 o 
   2   8  -8        9.58        9.86      1.54 o 
   3   8  -8       14.21       15.78      1.89 o 
   4   8  -8       16.56       22.66      2.85 o 
   0   9  -8       14.59        7.14      2.80 o 
   1   9  -8       10.76       10.33      2.21 o 
   2   9  -8        5.66        6.53      1.98 o 
   3   9  -8        8.55        9.82      3.90 o 
   2   0  -7      556.62      597.97      6.68 o 
   4   0  -7      183.03      189.51      5.55 o 
   6   0  -7        6.92        8.13      1.37 o 
   8   0  -7        9.91        8.52      4.80 o 
   1   1  -7      470.91      463.20      4.47 o 
   2   1  -7      110.02      124.04      1.91 o 
   3   1  -7       83.18       81.21      1.99 o 
   4   1  -7        1.54        2.02      0.65 o 
   5   1  -7        4.98        4.66      0.75 o 
   6   1  -7       12.23       12.23      1.09 o 
   7   1  -7        2.41        2.78      0.86 o 
   8   1  -7       24.03       25.18      1.82 o 
   1   2  -7        1.74        1.30      0.48 o 
   2   2  -7       46.57       44.14      1.40 o 
   3   2  -7        5.39        5.75      0.75 o 
   4   2  -7       48.60       42.99      1.68 o 
   5   2  -7       20.61       19.95      1.24 o 
   6   2  -7       35.44       38.50      2.11 o 
   7   2  -7        1.01        0.11      0.74 o 
   8   2  -7        0.25       -0.25      0.97 o 
   1   3  -7       68.63       65.48      2.17 o 
   2   3  -7      112.49      100.09      2.29 o 
   3   3  -7       16.78       14.65      1.08 o 
   4   3  -7       53.59       48.50      1.73 o 
   5   3  -7       79.97       76.88      2.74 o 
   6   3  -7       37.21       37.01      1.93 o 
   7   3  -7       16.26       16.00      1.43 o 
   1   4  -7      297.27      284.22      3.52 o 
   2   4  -7      101.62       98.43      2.07 o 
   3   4  -7      115.22      112.12      5.68 o 
   4   4  -7      135.72      132.94      3.41 o 
   5   4  -7      188.00      187.83      5.71 o 
   6   4  -7        6.73        6.41      1.00 o 
   7   4  -7        0.71        0.97      1.19 o 
   1   5  -7       17.20       16.00      1.05 o 
   2   5  -7       20.73       20.85      1.62 o 
   3   5  -7       72.92       68.20      2.59 o 
   4   5  -7       55.08       57.74      2.08 o 
   5   5  -7       55.29       59.64      2.69 o 
   6   5  -7        4.72        4.62      1.21 o 
   7   5  -7        2.46        1.18      1.22 o 
   1   6  -7        5.43        7.16      1.09 o 
   2   6  -7        2.70        1.97      1.16 o 
   3   6  -7        0.41        0.45      0.70 o 
   4   6  -7        2.86        3.70      1.00 o 
   5   6  -7       15.22       16.15      1.54 o 
   6   6  -7        8.81       10.44      2.16 o 
   1   7  -7        1.52        2.15      1.01 o 
   2   7  -7       36.64       33.11      2.15 o 
   3   7  -7       41.80       37.41      2.33 o 
   4   7  -7        3.69        0.76      0.91 o 
   5   7  -7        3.69        5.96      1.47 o 
   1   8  -7        9.50        8.20      1.80 o 
   2   8  -7       43.51       43.03      2.44 o 
   3   8  -7       21.93       19.93      2.02 o 
   4   8  -7        9.52        6.98      2.37 o 
   5   8  -7        1.63        1.91      2.00 o 
   1   9  -7       27.98       28.29      2.96 o 
   2   9  -7        0.91        0.24      1.30 o 
   3   9  -7        5.98        5.77      1.82 o 
   1  10  -7        0.94       -0.98      2.07 o 
   0   0  -6     2006.79     2124.73     30.85 o 
   2   0  -6      135.00      125.86      3.47 o 
   4   0  -6       91.15       86.43      2.66 o 
   6   0  -6      134.17      127.71      3.68 o 
   8   0  -6       94.88       97.68      4.62 o 
   0   1  -6      532.42      579.78      7.91 o 
   1   1  -6       30.38       35.40      1.87 o 
   2   1  -6       56.65       58.97      1.67 o 
   3   1  -6       89.44       88.03      1.95 o 
   4   1  -6       23.36       23.63      1.60 o 
   5   1  -6       18.01       18.90      1.15 o 
   6   1  -6       54.98       51.35      1.89 o 
   7   1  -6       22.84       20.65      1.54 o 
   8   1  -6        4.27        3.12      1.64 o 
   0   2  -6        6.65        7.76      1.03 o 
   1   2  -6       46.78       45.00      1.92 o 
   2   2  -6      167.44      159.41      2.49 o 
   3   2  -6        5.76        7.08      0.77 o 
   4   2  -6       84.74       87.97      2.11 o 
   5   2  -6       19.94       18.62      1.15 o 
   6   2  -6       22.11       19.73      1.44 o 
   7   2  -6        8.84       10.49      1.21 o 
   8   2  -6       21.57       19.88      1.64 o 
   0   3  -6       20.05       25.30      2.00 o 
   1   3  -6      226.38      218.72      3.89 o 
   2   3  -6       45.54       48.52      1.50 o 
   3   3  -6       15.36       15.40      1.01 o 
   4   3  -6      133.21      145.00      2.72 o 
   5   3  -6      123.06      121.13      3.29 o 
   6   3  -6       16.45       16.16      1.45 o 
   7   3  -6       53.40       51.49      2.43 o 
   8   3  -6       10.44       11.39      1.53 o 
   0   4  -6        5.97        5.44      0.89 o 
   1   4  -6      124.94      119.43      2.25 o 
   2   4  -6       81.16       76.19      1.72 o 
   3   4  -6      385.27      410.75      6.47 o 
   4   4  -6       41.46       39.11      2.01 o 
   5   4  -6       26.58       30.61      2.80 o 
   6   4  -6        0.98        0.25      0.90 o 
   7   4  -6        5.71        5.13      1.27 o 
   0   5  -6       21.28       18.25      2.17 o 
   1   5  -6       34.18       34.80      1.29 o 
   2   5  -6       58.50       62.22      2.25 o 
   3   5  -6       68.76       73.61      2.60 o 
   4   5  -6       69.40       72.43      3.52 o 
   5   5  -6       15.59       17.54      2.22 o 
   6   5  -6       36.08       37.84      2.16 o 
   7   5  -6       21.37       19.86      2.25 o 
   0   6  -6       71.11       65.82      2.59 o 
   1   6  -6        7.06        8.14      0.86 o 
   2   6  -6        3.53        2.94      1.04 o 
   3   6  -6        4.08        4.19      0.96 o 
   4   6  -6       11.57       11.59      1.45 o 
   5   6  -6        4.15        4.65      1.31 o 
   6   6  -6        6.16        5.74      1.51 o 
   0   7  -6        8.22        7.62      1.37 o 
   1   7  -6       16.62       13.23      1.42 o 
   2   7  -6        4.14        2.35      1.50 o 
   3   7  -6        9.23       10.35      1.39 o 
   4   7  -6       26.60       28.83      2.08 o 
   5   7  -6        1.43        0.93      1.79 o 
   6   7  -6       19.86       23.83      3.40 o 
   0   8  -6      120.38      105.37      6.07 o 
   1   8  -6       34.22       30.91      2.02 o 
   2   8  -6       14.57       13.62      1.60 o 
   3   8  -6        4.32        5.68      1.29 o 
   4   8  -6        3.38        2.12      1.51 o 
   5   8  -6       17.83       21.38      2.82 o 
   0   9  -6        8.50        4.61      2.53 o 
   1   9  -6        8.76        6.52      1.81 o 
   2   9  -6        0.23       -1.14      2.99 o 
   3   9  -6        2.26        1.11      1.56 o 
   4   9  -6        0.78        2.48      1.73 o 
   0  10  -6        1.22        0.75      2.02 o 
   1  10  -6       11.81       14.62      3.43 o 
   2  10  -6        2.16        5.88      2.77 o 
   2   0  -5     1884.70     2031.67     21.29 o 
   4   0  -5      466.00      502.52      6.67 o 
   6   0  -5       81.69       72.00      2.74 o 
   8   0  -5       50.38       52.27      4.01 o 
   1   1  -5      221.68      224.74      2.48 o 
   2   1  -5        0.45        0.14      0.44 o 
   3   1  -5      433.76      439.21      4.53 o 
   4   1  -5       67.13       70.04      1.63 o 
   5   1  -5       31.78       33.66      1.34 o 
   6   1  -5       44.30       40.90      1.58 o 
   7   1  -5        1.14       -0.10      0.67 o 
   8   1  -5       27.52       26.76      1.83 o 
   1   2  -5      167.11      167.01      4.72 o 
   2   2  -5       31.10       30.89      1.37 o 
   3   2  -5       47.77       44.65      1.36 o 
   4   2  -5       16.38       16.48      1.08 o 
   5   2  -5        0.10       -0.02      0.42 o 
   6   2  -5        0.42        1.77      0.66 o 
   7   2  -5       27.25       28.43      1.85 o 
   8   2  -5        8.00        9.59      1.24 o 
   1   3  -5       67.44       68.63      1.72 o 
   2   3  -5      156.07      163.48      2.62 o 
   3   3  -5       49.01       42.85      1.94 o 
   4   3  -5       50.24       53.66      1.71 o 
   5   3  -5       33.82       38.05      1.64 o 
   6   3  -5       72.81       67.39      2.37 o 
   7   3  -5       18.15       18.21      1.46 o 
   8   3  -5        7.95        8.15      1.36 o 
   1   4  -5      129.00      127.74      2.16 o 
   2   4  -5       78.94       80.23      1.35 o 
   3   4  -5      274.77      266.65      3.92 o 
   4   4  -5       73.90       75.81      2.46 o 
   5   4  -5       80.86       74.09      2.79 o 
   6   4  -5       17.43       17.83      1.40 o 
   7   4  -5       22.40       24.86      2.07 o 
   8   4  -5        1.91        0.19      1.00 o 
   1   5  -5       82.53       82.67      1.81 o 
   2   5  -5        7.89        7.84      0.65 o 
   3   5  -5       50.95       50.74      2.49 o 
   4   5  -5       24.38       23.10      2.33 o 
   5   5  -5       86.26       85.73      3.59 o 
   6   5  -5       19.82       22.09      1.67 o 
   7   5  -5        3.62        4.13      1.34 o 
   1   6  -5       27.08       29.74      1.28 o 
   2   6  -5       70.18       67.49      2.40 o 
   3   6  -5       46.54       42.13      2.07 o 
   4   6  -5        1.53        1.83      0.78 o 
   5   6  -5        1.45        2.78      0.80 o 
   6   6  -5        9.27        8.75      1.65 o 
   7   6  -5        3.12        4.18      1.37 o 
   1   7  -5        9.82        9.92      1.25 o 
   2   7  -5       39.27       39.16      2.04 o 
   3   7  -5        3.53        1.88      0.93 o 
   4   7  -5       77.97       69.82      3.70 o 
   5   7  -5       20.41       16.58      2.45 o 
   6   7  -5        1.73        0.24      1.02 o 
   1   8  -5       24.43       25.96      1.87 o 
   2   8  -5       37.84       35.24      2.14 o 
   3   8  -5       47.45       49.07      3.33 o 
   4   8  -5       11.26        9.79      2.14 o 
   5   8  -5       31.33       27.84      3.14 o 
   1   9  -5       13.65       15.84      2.19 o 
   2   9  -5       17.50       17.90      2.27 o 
   3   9  -5        6.23        2.95      1.98 o 
   4   9  -5        1.40        2.42      1.62 o 
   1  10  -5        2.25        6.82      2.60 o 
   2  10  -5        2.83        2.67      2.39 o 
   3  10  -5        3.29        3.71      1.73 o 
   0   0  -4     1925.36     1889.23     26.86 o 
   2   0  -4      598.93      616.22      8.17 o 
   4   0  -4      281.67      263.18      4.38 o 
   6   0  -4      269.53      246.72      4.90 o 
   8   0  -4       30.84       27.40      2.23 o 
   0   1  -4        6.25        6.61      0.75 o 
   1   1  -4      341.87      336.39      3.29 o 
   2   1  -4      187.57      195.45      2.45 o 
   3   1  -4      198.32      193.66      2.71 o 
   4   1  -4      351.08      340.58      3.61 o 
   5   1  -4       83.29       86.46      1.88 o 
   6   1  -4       37.42       37.56      1.49 o 
   7   1  -4       11.57        7.97      0.94 o 
   8   1  -4       32.40       30.90      1.85 o 
   0   2  -4     1031.18     1033.42     11.54 o 
   1   2  -4       23.77       27.90      1.17 o 
   2   2  -4       22.00       22.81      0.95 o 
   3   2  -4       42.81       41.53      2.49 o 
   4   2  -4       76.89       73.52      1.94 o 
   5   2  -4       14.93       14.34      0.96 o 
   6   2  -4      141.86      141.68      2.59 o 
   7   2  -4        1.62        2.24      0.79 o 
   8   2  -4        2.16        1.30      0.82 o 
   0   3  -4     1682.00     1843.16     18.40 o 
   1   3  -4      444.97      456.81      5.08 o 
   2   3  -4      181.04      170.09      2.44 o 
   3   3  -4      191.01      194.51      3.82 o 
   4   3  -4        3.67        3.47      0.64 o 
   5   3  -4       25.46       25.71      1.39 o 
   6   3  -4       56.63       57.91      1.96 o 
   7   3  -4       43.68       45.10      1.99 o 
   8   3  -4       15.40       14.68      1.67 o 
   0   4  -4      640.52      680.33      8.45 o 
   1   4  -4      395.57      447.03      4.81 o 
   2   4  -4      104.00      108.40      2.73 o 
   3   4  -4      345.58      342.47      6.39 o 
   4   4  -4       27.45       25.36      1.86 o 
   5   4  -4      129.30      133.91      3.64 o 
   6   4  -4       56.41       60.48      2.21 o 
   7   4  -4       61.80       72.09      3.07 o 
   8   4  -4        4.25        4.38      1.30 o 
   0   5  -4      931.84      995.51     11.64 o 
   1   5  -4      111.13      120.19      2.73 o 
   2   5  -4       45.00       41.83      2.80 o 
   3   5  -4       10.65       13.09      1.26 o 
   4   5  -4       26.29       26.60      3.14 o 
   5   5  -4       17.52       13.44      1.89 o 
   6   5  -4       19.40       22.23      2.83 o 
   7   5  -4       33.09       31.95      2.62 o 
   0   6  -4       31.14       28.88      1.75 o 
   1   6  -4        0.23       -0.07      0.50 o 
   2   6  -4       13.14       12.26      1.26 o 
   3   6  -4        1.27        3.41      0.88 o 
   4   6  -4        6.55        8.34      1.72 o 
   5   6  -4       35.41       35.77      3.06 o 
   6   6  -4       14.56       14.81      1.92 o 
   7   6  -4        0.88        3.54      1.31 o 
   0   7  -4       16.88       18.34      1.64 o 
   1   7  -4       57.37       55.94      2.17 o 
   2   7  -4       59.50       55.92      2.26 o 
   3   7  -4       49.32       45.35      2.19 o 
   4   7  -4       23.64       26.67      2.73 o 
   5   7  -4        0.44        2.56      2.28 o 
   6   7  -4        5.48        6.26      1.47 o 
   0   8  -4       38.96       36.91      3.68 o 
   1   8  -4       17.26       18.91      1.60 o 
   2   8  -4       24.31       24.68      1.83 o 
   3   8  -4       27.90       24.65      2.62 o 
   4   8  -4        5.42        6.09      2.05 o 
   5   8  -4       40.51       39.57      4.00 o 
   6   8  -4       17.87       19.58      2.72 o 
   0   9  -4       34.19       44.60      4.12 o 
   1   9  -4       11.37       13.80      1.57 o 
   2   9  -4        3.01        0.73      1.31 o 
   3   9  -4       12.17       12.93      2.24 o 
   4   9  -4       37.12       38.36      3.44 o 
   5   9  -4        2.46        0.15      1.63 o 
   1  10  -4       11.49       10.85      3.01 o 
   2  10  -4        1.29       -0.07      2.12 o 
   3  10  -4        1.19        1.81      2.17 o 
   2   0  -3     1032.58     1079.16     17.65 o 
   4   0  -3     2131.25     2153.55     18.60 o 
   6   0  -3      242.14      235.00      4.68 o 
   8   0  -3       29.77       36.22      2.43 o 
   1   1  -3     1111.02     1100.70      9.46 o 
   2   1  -3       47.86       46.69      1.46 o 
   3   1  -3       69.81       73.06      1.53 o 
   4   1  -3      547.31      553.95      4.75 o 
   5   1  -3      287.50      292.04      3.44 o 
   6   1  -3       65.67       61.99      2.06 o 
   7   1  -3        4.86        2.27      0.68 o 
   8   1  -3       12.65       14.03      1.76 o 
   9   1  -3        4.09        5.06      1.27 o 
   1   2  -3     1435.33     1462.97     17.18 o 
   2   2  -3       89.07       90.54      1.62 o 
   3   2  -3       67.04       62.76      2.29 o 
   4   2  -3      149.76      148.79      2.19 o 
   5   2  -3       10.93       11.08      0.84 o 
   6   2  -3        1.08        0.23      0.52 o 
   7   2  -3       24.37       25.71      1.56 o 
   8   2  -3        7.02        6.05      1.37 o 
   1   3  -3     1251.70     1277.20      9.30 o 
   2   3  -3        2.71        4.66      0.59 o 
   3   3  -3      393.66      409.22      6.46 o 
   4   3  -3      171.73      166.26      2.60 o 
   5   3  -3       27.55       27.42      1.32 o 
   6   3  -3       14.53       14.61      1.18 o 
   7   3  -3        8.70        8.65      1.10 o 
   8   3  -3        7.11        8.42      1.44 o 
   1   4  -3      748.17      810.71      6.60 o 
   2   4  -3       47.33       48.87      1.66 o 
   3   4  -3      269.76      255.69      5.42 o 
   4   4  -3        1.18        0.13      1.01 o 
   5   4  -3        9.04       10.66      1.27 o 
   6   4  -3        4.78        3.79      0.88 o 
   7   4  -3       33.81       33.04      2.48 o 
   8   4  -3       12.28        8.87      1.55 o 
   1   5  -3      144.96      153.67      2.98 o 
   2   5  -3      143.67      147.25      3.04 o 
   3   5  -3      200.45      200.73      3.79 o 
   4   5  -3       19.86       19.94      2.15 o 
   5   5  -3       20.85       21.72      1.40 o 
   6   5  -3       13.42       14.52      1.75 o 
   7   5  -3        1.50        0.19      0.93 o 
   8   5  -3        5.31        5.65      1.38 o 
   1   6  -3      219.94      213.08      3.01 o 
   2   6  -3       40.13       40.16      2.08 o 
   3   6  -3       55.96       56.20      2.09 o 
   4   6  -3        7.22        7.54      1.70 o 
   5   6  -3       18.41       16.68      2.31 o 
   6   6  -3        8.25        8.88      1.58 o 
   7   6  -3        2.81        4.07      1.29 o 
   1   7  -3       26.44       28.55      1.29 o 
   2   7  -3      143.76      140.09      3.36 o 
   3   7  -3       25.89       26.46      1.73 o 
   4   7  -3        3.10        3.90      2.05 o 
   5   7  -3       99.81       99.77      6.74 o 
   6   7  -3        7.17        6.84      1.48 o 
   7   7  -3        0.31       -1.11      1.09 o 
   1   8  -3        3.16        3.23      1.02 o 
   2   8  -3       30.10       27.89      2.46 o 
   3   8  -3       82.82       86.50      3.95 o 
   4   8  -3       32.33       34.27      3.10 o 
   5   8  -3       66.29       66.96      8.09 o 
   6   8  -3       12.63       17.74      2.05 o 
   1   9  -3       16.98       17.72      3.60 o 
   2   9  -3        9.34       11.77      2.02 o 
   3   9  -3       37.52       39.78      3.17 o 
   4   9  -3       25.69       25.02      5.51 o 
   5   9  -3        5.10        4.80      2.24 o 
   1  10  -3       17.00       23.38      3.70 o 
   2  10  -3        5.58        8.26      1.82 o 
   3  10  -3        6.72        7.79      1.84 o 
   4  10  -3        3.05        3.67      1.70 o 
   2  11  -3        9.55       15.30      3.60 o 
   2   0  -2    14373.46    13934.04    103.40 o 
   4   0  -2      330.30      331.34      4.73 o 
   6   0  -2      115.22      110.18      3.11 o 
   8   0  -2        2.57        5.66      1.23 o 
   0   1  -2     5654.14     5500.27     50.74 o 
   1   1  -2     2615.51     2596.47     17.07 o 
   2   1  -2     1293.67     1305.33      8.67 o 
   3   1  -2       80.01       70.74      1.28 o 
   4   1  -2      224.75      226.36      2.66 o 
   5   1  -2       78.81       73.32      1.86 o 
   6   1  -2      166.91      165.85      3.28 o 
   7   1  -2       30.06       31.58      1.47 o 
   8   1  -2        4.84        6.94      1.26 o 
   9   1  -2        1.22        3.39      1.16 o 
   0   2  -2      794.33      770.92      8.07 o 
   1   2  -2      378.38      349.00      4.00 o 
   2   2  -2      194.59      180.17      2.24 o 
   3   2  -2      132.36      132.84      2.83 o 
   4   2  -2      278.99      261.91      2.90 o 
   5   2  -2      165.08      163.85      2.45 o 
   6   2  -2       11.98       13.41      0.98 o 
   7   2  -2        0.17        0.27      0.56 o 
   8   2  -2        3.44        2.17      1.13 o 
   9   2  -2        8.64       10.36      2.10 o 
   0   3  -2      345.50      320.38      4.36 o 
   1   3  -2      786.79      787.87      8.51 o 
   2   3  -2      370.59      377.33      5.88 o 
   3   3  -2      187.11      186.53      2.90 o 
   4   3  -2      173.10      172.70      3.85 o 
   5   3  -2      251.45      247.21      3.16 o 
   6   3  -2       23.61       24.82      1.39 o 
   7   3  -2       31.80       31.94      2.04 o 
   8   3  -2        1.06       -0.46      1.16 o 
   0   4  -2     1092.57     1158.04     12.15 o 
   1   4  -2     3067.52     3311.47     21.63 o 
   2   4  -2      526.82      541.84      6.82 o 
   3   4  -2      784.02      814.39     13.00 o 
   4   4  -2       60.58       58.65      2.86 o 
   5   4  -2       95.11       92.73      2.98 o 
   6   4  -2       37.46       36.48      2.31 o 
   7   4  -2       87.77       97.49      6.55 o 
   8   4  -2       10.30       13.02      1.79 o 
   0   5  -2      277.57      259.86      4.45 o 
   1   5  -2       76.09       71.60      1.54 o 
   2   5  -2      310.15      307.45      4.43 o 
   3   5  -2       62.94       60.11      1.96 o 
   4   5  -2        6.51        4.73      1.31 o 
   5   5  -2       68.92       73.02      2.88 o 
   6   5  -2       16.02       14.57      1.71 o 
   7   5  -2        6.03        5.87      1.50 o 
   8   5  -2        1.13        0.34      1.09 o 
   0   6  -2       67.56       63.07      2.34 o 
   1   6  -2       11.34       13.19      1.10 o 
   2   6  -2       26.70       27.30      1.40 o 
   3   6  -2       56.56       59.83      2.09 o 
   4   6  -2        1.21        3.36      1.39 o 
   5   6  -2       26.51       28.65      2.77 o 
   6   6  -2       22.41       23.87      2.19 o 
   7   6  -2        0.76       -0.34      1.01 o 
   0   7  -2      572.42      577.21      8.33 o 
   1   7  -2      340.87      336.69      4.14 o 
   2   7  -2       64.48       65.26      2.30 o 
   3   7  -2        1.34        1.47      1.35 o 
   4   7  -2       34.54       33.93      2.88 o 
   5   7  -2       19.63       18.61      2.52 o 
   6   7  -2       18.65       18.52      2.05 o 
   7   7  -2       24.05       21.70      2.33 o 
   0   8  -2      117.42      116.89      6.56 o 
   1   8  -2      202.77      195.64      3.99 o 
   2   8  -2      178.38      174.35      5.09 o 
   3   8  -2      177.84      173.55      5.45 o 
   4   8  -2       10.17        8.03      1.93 o 
   5   8  -2        8.70       13.50      2.36 o 
   6   8  -2        8.73       16.74      3.56 o 
   0   9  -2       33.92       39.34      3.63 o 
   1   9  -2       26.95       28.48      2.34 o 
   2   9  -2        9.79        8.69      1.71 o 
   3   9  -2       20.21       25.91      4.14 o 
   4   9  -2        8.61       10.31      2.06 o 
   5   9  -2       15.64       12.88      2.37 o 
   1  10  -2       10.41       11.40      2.71 o 
   2  10  -2        5.63        3.80      1.55 o 
   3  10  -2        0.75        0.76      1.48 o 
   4  10  -2        8.73        9.60      2.15 o 
   2   0  -1    10675.45    10209.88     75.84 o 
   4   0  -1     2646.42     2735.97     22.15 o 
   6   0  -1      129.08      130.78      3.50 o 
   8   0  -1        8.89        9.03      1.46 o 
   1   1  -1     1359.83     1362.97      9.55 o 
   2   1  -1     4675.73     4782.58     28.70 o 
   3   1  -1     2315.27     2355.16     18.09 o 
   4   1  -1        7.15        8.40      1.39 o 
   5   1  -1        3.94        3.76      0.61 o 
   6   1  -1        5.20        5.72      0.75 o 
   7   1  -1       25.65       31.29      1.41 o 
   8   1  -1        8.90        9.57      1.02 o 
   9   1  -1        3.02        2.83      1.20 o 
   1   2  -1      496.03      493.41      5.94 o 
   2   2  -1     3291.85     3252.35     24.69 o 
   3   2  -1      388.74      379.77      3.23 o 
   4   2  -1      431.06      411.50      3.71 o 
   5   2  -1       51.21       51.91      1.37 o 
   6   2  -1       52.47       50.80      1.50 o 
   7   2  -1       12.27       13.21      1.04 o 
   8   2  -1       19.03       20.74      1.79 o 
   9   2  -1        3.35        4.45      1.48 o 
   1   3  -1     1237.82     1237.64      7.77 o 
   2   3  -1      409.37      403.29      6.04 o 
   3   3  -1       59.36       61.99      2.41 o 
   4   3  -1      368.24      348.99      3.97 o 
   5   3  -1       42.03       40.08      1.22 o 
   6   3  -1       10.98       13.74      0.99 o 
   7   3  -1        9.22       11.50      1.55 o 
   8   3  -1        7.48        5.34      1.41 o 
   1   4  -1      817.16      884.76      6.85 o 
   2   4  -1      228.02      238.99      4.01 o 
   3   4  -1      518.59      534.68      8.27 o 
   4   4  -1       37.66       38.59      1.62 o 
   5   4  -1       49.82       50.76      1.77 o 
   6   4  -1       25.71       26.63      2.06 o 
   7   4  -1      101.58      105.45      3.64 o 
   8   4  -1       15.30       18.54      2.08 o 
   1   5  -1      300.96      311.44      3.41 o 
   2   5  -1       30.45       29.84      0.89 o 
   3   5  -1      233.15      227.08      3.66 o 
   4   5  -1      147.40      155.96      4.69 o 
   5   5  -1       36.07       31.52      2.09 o 
   6   5  -1       11.52       14.41      2.54 o 
   7   5  -1        1.80        0.73      0.93 o 
   8   5  -1        0.76        3.37      1.60 o 
   1   6  -1      215.28      209.15      2.89 o 
   2   6  -1       37.76       37.33      1.67 o 
   3   6  -1      184.69      183.39      3.73 o 
   4   6  -1        1.60        1.86      1.26 o 
   5   6  -1       40.87       39.62      4.66 o 
   6   6  -1        7.87        7.88      1.48 o 
   7   6  -1        2.73        2.48      1.08 o 
   1   7  -1       35.73       33.75      1.34 o 
   2   7  -1      155.86      154.04      3.25 o 
   3   7  -1      232.81      231.08      5.97 o 
   4   7  -1       83.50       80.88      3.83 o 
   5   7  -1        1.66        0.59      1.24 o 
   6   7  -1       18.53       19.61      2.06 o 
   7   7  -1        0.01        0.93      1.35 o 
   1   8  -1      130.64      127.75      3.15 o 
   2   8  -1      187.08      193.25      5.30 o 
   3   8  -1      119.07      114.66      4.43 o 
   4   8  -1      153.88      147.23      5.33 o 
   5   8  -1       37.48       36.96      3.32 o 
   6   8  -1        1.50       -0.56      1.48 o 
   1   9  -1      115.01      117.10      4.02 o 
   2   9  -1       91.34       91.85      3.90 o 
   3   9  -1       10.85       12.27      2.11 o 
   4   9  -1       16.55       15.43      2.36 o 
   5   9  -1        1.33        3.78      1.77 o 
   1  10  -1        2.53        2.31      1.77 o 
   2  10  -1       17.99       22.63      2.53 o 
   3  10  -1       18.62       24.80      3.80 o 
   4  10  -1        6.31        7.51      2.19 o 
   2   0   0     1401.98     1439.35     11.56 o 
   4   0   0       69.99       66.16      1.94 o 
   6   0   0       40.21       40.37      2.00 o 
   8   0   0       41.15       39.85      2.42 o 
   0   1   0       70.40       65.90      1.04 o 
   1   1   0     1024.27     1058.42      9.52 o 
   2   1   0     1517.11     1529.21      8.67 o 
   3   1   0     1272.65     1290.77      8.73 o 
   4   1   0      143.96      151.15      2.02 o 
   5   1   0      282.01      274.56      3.13 o 
   6   1   0      132.81      129.21      2.30 o 
   7   1   0       16.93       17.60      1.30 o 
   8   1   0        9.92       12.26      1.13 o 
   9   1   0        0.32       -1.01      1.97 o 
   0   2   0        0.65       -0.15      0.38 o 
   1   2   0      114.51      127.26      1.39 o 
   2   2   0     2402.24     2401.45     18.35 o 
   3   2   0      173.34      165.17      1.86 o 
   4   2   0       89.24       87.52      1.51 o 
   5   2   0        3.92        5.09      0.62 o 
   6   2   0        0.22        0.25      0.49 o 
   7   2   0        1.11        0.81      0.59 o 
   8   2   0        6.97        7.18      1.42 o 
   9   2   0        3.37        3.91      1.57 o 
   0   3   0     1276.74     1227.89     12.12 o 
   1   3   0     2621.54     2720.41     19.37 o 
   2   3   0       30.73       32.18      1.58 o 
   3   3   0      399.95      408.33      4.67 o 
   4   3   0      228.19      220.95      3.09 o 
   5   3   0      265.92      274.13      5.52 o 
   6   3   0        5.92        3.97      0.81 o 
   7   3   0       21.05       20.87      2.09 o 
   8   3   0        8.83        9.87      1.90 o 
   0   4   0      801.63      784.99      8.74 o 
   1   4   0     1301.18     1285.21      9.24 o 
   2   4   0      140.52      149.64      2.22 o 
   3   4   0       97.32      110.66      6.05 o 
   4   4   0      195.52      200.94      5.39 o 
   5   4   0      282.69      303.45      4.23 o 
   6   4   0       15.02       19.77      1.79 o 
   7   4   0        1.90        4.57      1.22 o 
   8   4   0        0.04       -0.94      1.10 o 
   0   5   0        0.11       -0.44      0.55 o 
   1   5   0      194.44      191.11      2.51 o 
   2   5   0       59.68       58.33      1.65 o 
   3   5   0       21.30       17.96      0.80 o 
   4   5   0       38.68       38.86      2.85 o 
   5   5   0       57.22       55.82      2.46 o 
   6   5   0        0.66        1.53      1.04 o 
   7   5   0        0.66        0.26      0.89 o 
   8   5   0       13.79       17.08      2.44 o 
   0   6   0       78.41       74.37      2.40 o 
   1   6   0       44.25       38.77      1.63 o 
   2   6   0       92.66       86.53      1.70 o 
   3   6   0       59.60       55.14      2.89 o 
   4   6   0      116.30      117.97      6.64 o 
   5   6   0        6.68        8.04      1.75 o 
   6   6   0        3.76        5.19      1.36 o 
   7   6   0        0.87        1.85      1.20 o 
   0   7   0      327.53      320.99      5.62 o 
   1   7   0        0.44        0.89      0.57 o 
   2   7   0      478.36      481.48      8.40 o 
   3   7   0        0.78       -1.03      1.01 o 
   4   7   0       16.31       13.65      2.04 o 
   5   7   0       40.17       47.54      3.47 o 
   6   7   0       71.71       91.39      3.59 o 
   7   7   0        2.83        3.29      1.47 o 
   0   8   0     1482.53     1532.67     17.15 o 
   1   8   0      941.88      958.28     10.00 o 
   2   8   0       18.05       23.00      2.23 o 
   3   8   0        2.69        3.31      1.37 o 
   4   8   0        8.07        9.79      2.00 o 
   5   8   0        0.19        0.97      1.39 o 
   6   8   0        0.00        1.35      1.42 o 
   0   9   0        8.72        8.87      1.94 o 
   1   9   0       15.96       19.24      1.99 o 
   2   9   0        2.56        2.95      1.27 o 
   3   9   0       71.91       70.27      3.58 o 
   4   9   0        5.66        3.66      1.57 o 
   5   9   0        2.50        6.30      3.35 o 
   1  10   0        0.10        1.57      1.43 o 
   2  10   0       52.42       58.29      3.34 o 
   3  10   0        1.01        2.94      1.38 o 
   4  10   0        4.45        3.23      1.59 o 
   2  11   0       37.66       44.23      4.44 o 
   2   0   1    10680.92     9972.35     94.52 o 
   4   0   1     2644.41     2727.63     21.94 o 
   6   0   1      129.34      132.38      3.27 o 
   8   0   1        8.85       10.25      2.14 o 
   1   1   1     1359.07     1382.48      9.60 o 
   2   1   1     4676.95     4756.07     27.11 o 
   3   1   1     2316.57     2347.70     13.15 o 
   4   1   1        7.12        5.33      0.63 o 
   5   1   1        3.92        3.16      0.57 o 
   6   1   1        5.19        5.74      0.74 o 
   7   1   1       25.64       30.62      1.40 o 
   8   1   1        8.90        9.71      1.41 o 
   9   1   1        3.02        2.59      1.72 o 
   1   2   1      496.59      487.28      4.64 o 
   2   2   1     3290.72     3272.92     24.38 o 
   3   2   1      388.85      386.64      3.76 o 
   4   2   1      431.40      411.24      4.34 o 
   5   2   1       51.26       51.38      1.44 o 
   6   2   1       52.38       52.16      1.60 o 
   7   2   1       12.24       11.79      1.23 o 
   8   2   1       19.03       19.88      2.42 o 
   9   2   1        3.36        3.60      1.53 o 
   1   3   1     1237.57     1238.59      8.84 o 
   2   3   1      409.34      404.60      4.52 o 
   3   3   1       59.47       62.58      1.14 o 
   4   3   1      368.01      357.79      3.94 o 
   5   3   1       42.03       43.42      2.32 o 
   6   3   1       10.97       12.43      1.46 o 
   7   3   1        9.24       13.12      1.57 o 
   8   3   1        7.46        7.77      2.16 o 
   1   4   1      817.00      887.52      8.77 o 
   2   4   1      227.80      231.44      3.34 o 
   3   4   1      518.88      535.78      6.02 o 
   4   4   1       37.61       30.69      2.29 o 
   5   4   1       49.71       48.05      2.19 o 
   6   4   1       25.71       28.78      1.99 o 
   7   4   1      101.66      109.12      4.60 o 
   8   4   1       15.29       17.40      4.39 o 
   1   5   1      301.00      309.20      3.35 o 
   2   5   1       30.46       28.06      1.93 o 
   3   5   1      233.07      224.64      3.59 o 
   4   5   1      147.35      139.55      4.46 o 
   5   5   1       36.12       36.79      2.08 o 
   6   5   1       11.55       12.55      1.93 o 
   7   5   1        1.80        0.76      1.08 o 
   8   5   1        0.76        2.86      1.28 o 
   1   6   1      215.33      211.47      2.83 o 
   2   6   1       37.66       39.61      1.54 o 
   3   6   1      184.66      180.66      3.31 o 
   4   6   1        1.58        1.24      1.23 o 
   5   6   1       40.93       38.11      3.02 o 
   6   6   1        7.90        7.30      1.34 o 
   7   6   1        2.72        2.82      3.99 o 
   1   7   1       35.50       36.36      1.32 o 
   2   7   1      155.72      152.32      3.84 o 
   3   7   1      233.02      231.85      5.95 o 
   4   7   1       83.65       80.31      7.61 o 
   5   7   1        1.64        4.27      1.66 o 
   6   7   1       18.52       20.68      2.78 o 
   7   7   1        0.01        2.17      1.37 o 
   1   8   1      130.81      120.25      3.00 o 
   2   8   1      187.09      189.64      5.21 o 
   3   8   1      119.16      115.14      4.33 o 
   4   8   1      153.81      153.73      5.38 o 
   5   8   1       37.45       37.64      3.38 o 
   6   8   1        1.50        1.15      1.47 o 
   1   9   1      115.07      117.71      3.92 o 
   2   9   1       91.52       95.24      3.89 o 
   3   9   1       10.80       12.61      2.03 o 
   4   9   1       16.51       18.30      2.49 o 
   5   9   1        1.34        3.60      1.59 o 
   1  10   1        2.52        5.16      1.98 o 
   2  10   1       17.97       23.55      2.48 o 
   3  10   1       18.62       21.72      2.57 o 
   4  10   1        6.33        7.63      1.97 o 
   2  11   1        6.41        6.58      2.57 o 
   2   0   2    14369.73    13919.38    143.75 o 
   4   0   2      330.65      338.28      4.48 o 
   6   0   2      115.10      108.75      2.98 o 
   8   0   2        2.56        1.63      1.20 o 
   0   1   2     5653.85     5474.49     48.10 o 
   1   1   2     2614.03     2594.18     24.40 o 
   2   1   2     1295.20     1322.14      8.22 o 
   3   1   2       79.80       70.55      1.39 o 
   4   1   2      224.62      231.06      2.72 o 
   5   1   2       78.97       74.30      1.71 o 
   6   1   2      167.00      163.80      2.77 o 
   7   1   2       30.03       30.44      1.62 o 
   8   1   2        4.85        5.31      1.42 o 
   9   1   2        1.23       -0.03      1.48 o 
   0   2   2      795.01      770.49      8.04 o 
   1   2   2      378.19      348.38      3.80 o 
   2   2   2      194.25      177.52      3.22 o 
   3   2   2      132.14      131.67      1.65 o 
   4   2   2      279.01      264.09      3.19 o 
   5   2   2      165.12      160.86      2.70 o 
   6   2   2       11.93       13.14      1.25 o 
   7   2   2        0.17       -0.34      0.98 o 
   8   2   2        3.45        2.65      1.50 o 
   9   2   2        8.64       11.01      2.40 o 
   0   3   2      346.20      321.65      4.35 o 
   1   3   2      787.09      789.21      7.28 o 
   2   3   2      370.37      388.25      4.56 o 
   3   3   2      186.97      189.48      3.26 o 
   4   3   2      173.38      170.39      2.35 o 
   5   3   2      251.73      251.52      3.37 o 
   6   3   2       23.61       24.89      2.29 o 
   7   3   2       31.86       34.75      2.89 o 
   8   3   2        1.05        0.33      2.05 o 
   0   4   2     1092.65     1146.09     12.09 o 
   1   4   2     3067.78     3303.42     30.43 o 
   2   4   2      526.75      537.57      5.98 o 
   3   4   2      784.35      835.35      9.42 o 
   4   4   2       60.69       58.39      2.04 o 
   5   4   2       95.09       94.17      2.79 o 
   6   4   2       37.52       35.39      2.07 o 
   7   4   2       87.95       88.28      4.19 o 
   8   4   2       10.32       13.90      2.23 o 
   0   5   2      277.61      260.15      4.37 o 
   1   5   2       76.10       69.20      1.41 o 
   2   5   2      310.16      308.52      4.38 o 
   3   5   2       63.03       61.90      3.00 o 
   4   5   2        6.52        5.69      0.86 o 
   5   5   2       68.93       62.54      2.48 o 
   6   5   2       16.03       13.91      2.03 o 
   7   5   2        6.02        5.75      1.57 o 
   8   5   2        1.13        1.54      2.44 o 
   0   6   2       67.61       63.28      3.43 o 
   1   6   2       11.32       13.37      0.80 o 
   2   6   2       26.67       24.85      1.34 o 
   3   6   2       56.51       56.89      1.93 o 
   4   6   2        1.22        1.53      1.11 o 
   5   6   2       26.50       25.04      2.61 o 
   6   6   2       22.38       19.61      6.48 o 
   7   6   2        0.76        2.28      1.91 o 
   0   7   2      572.21      578.73     13.15 o 
   1   7   2      341.03      346.90      4.05 o 
   2   7   2       64.34       64.35      2.15 o 
   3   7   2        1.31        2.48      1.21 o 
   4   7   2       34.60       36.11      2.87 o 
   5   7   2       19.68       18.82      3.20 o 
   6   7   2       18.70       20.46      3.16 o 
   7   7   2       24.05       24.39      6.66 o 
   0   8   2      117.66      115.73      3.43 o 
   1   8   2      202.38      195.21      3.84 o 
   2   8   2      178.34      174.91      5.69 o 
   3   8   2      177.84      182.02      5.45 o 
   4   8   2       10.18       12.73      2.13 o 
   5   8   2        8.67       13.71      2.66 o 
   6   8   2        8.74        7.46      1.89 o 
   0   9   2       33.83       31.38      3.08 o 
   1   9   2       27.00       26.13      1.68 o 
   2   9   2        9.81       10.35      3.04 o 
   3   9   2       20.23       22.84      2.50 o 
   4   9   2        8.60        8.99      1.96 o 
   5   9   2       15.63       18.27      2.63 o 
   0  10   2       25.45       26.07      3.02 o 
   1  10   2       10.43       10.53      2.39 o 
   2  10   2        5.60        7.00      2.33 o 
   3  10   2        0.74        0.39      1.13 o 
   4  10   2        8.72        6.86      1.84 o 
   1  11   2        7.41        4.32      2.11 o 
   2  11   2        2.48        3.95      2.42 o 
   2   0   3     1032.23     1097.08     11.18 o 
   4   0   3     2132.61     2216.10     32.25 o 
   6   0   3      241.84      232.86      7.49 o 
   8   0   3       29.85       28.11      4.08 o 
   1   1   3     1111.15     1101.15      7.77 o 
   2   1   3       48.04       46.82      1.26 o 
   3   1   3       69.88       70.65      1.87 o 
   4   1   3      547.49      553.02      5.21 o 
   5   1   3      287.57      284.75      5.35 o 
   6   1   3       65.73       65.22      3.01 o 
   7   1   3        4.88        3.55      1.00 o 
   8   1   3       12.63       15.80      2.16 o 
   9   1   3        4.09        5.41      2.56 o 
   1   2   3     1434.89     1495.47     14.91 o 
   2   2   3       89.05       91.79      1.42 o 
   3   2   3       67.24       62.37      1.08 o 
   4   2   3      149.57      148.98      2.22 o 
   5   2   3       10.92       12.25      0.92 o 
   6   2   3        1.08        0.83      0.72 o 
   7   2   3       24.38       26.00      2.52 o 
   8   2   3        7.01        6.73      1.70 o 
   1   3   3     1250.89     1293.62     11.05 o 
   2   3   3        2.69        4.57      0.63 o 
   3   3   3      393.35      413.53      5.23 o 
   4   3   3      171.97      169.30      2.67 o 
   5   3   3       27.61       25.11      1.54 o 
   6   3   3       14.54       12.08      1.79 o 
   7   3   3        8.68       10.47      3.14 o 
   8   3   3        7.10        6.21      1.72 o 
   1   4   3      749.52      815.57     10.35 o 
   2   4   3       47.40       48.97      1.62 o 
   3   4   3      269.26      251.60      4.02 o 
   4   4   3        1.18        0.28      0.51 o 
   5   4   3        9.05        9.59      1.12 o 
   6   4   3        4.78        5.35      1.49 o 
   7   4   3       33.77       36.67      3.12 o 
   8   4   3       12.26       11.00      2.09 o 
   1   5   3      145.12      156.78      2.94 o 
   2   5   3      143.58      144.88      7.30 o 
   3   5   3      200.65      194.97      3.66 o 
   4   5   3       19.91       19.99      1.72 o 
   5   5   3       20.84       21.33      2.28 o 
   6   5   3       13.42       16.30      2.21 o 
   7   5   3        1.50        1.91      3.14 o 
   8   5   3        5.33        6.97      1.81 o 
   1   6   3      219.90      214.45      3.68 o 
   2   6   3       40.12       39.58      1.64 o 
   3   6   3       56.05       57.69      2.04 o 
   4   6   3        7.23        7.37      1.00 o 
   5   6   3       18.39       15.97      2.07 o 
   6   6   3        8.27       10.86      1.86 o 
   7   6   3        2.82        4.14      1.29 o 
   1   7   3       26.39       26.88      1.53 o 
   2   7   3      144.04      138.02      3.20 o 
   3   7   3       25.90       24.58      1.59 o 
   4   7   3        3.11        3.20      1.36 o 
   5   7   3       99.80      111.30      4.62 o 
   6   7   3        7.17        6.96      1.66 o 
   7   7   3        0.32        1.02      1.11 o 
   1   8   3        3.14        3.69      0.85 o 
   2   8   3       30.14       27.31      1.70 o 
   3   8   3       82.92       86.61      3.79 o 
   4   8   3       32.35       29.81      2.79 o 
   5   8   3       66.32       67.25      3.94 o 
   6   8   3       12.61       14.55      3.18 o 
   1   9   3       17.01       15.38      1.73 o 
   2   9   3        9.27        7.66      1.54 o 
   3   9   3       37.49       36.19      2.88 o 
   4   9   3       25.72       24.03      2.71 o 
   5   9   3        5.12        1.74      2.31 o 
   1  10   3       16.98       20.09      3.04 o 
   2  10   3        5.57        4.74      2.15 o 
   3  10   3        6.67        9.25      1.77 o 
   4  10   3        3.04        3.86      2.74 o 
   1  11   3        3.70        6.03      2.28 o 
   2  11   3        9.53       16.20      3.21 o 
   0   0   4     1922.51     1930.92     25.72 o 
   2   0   4      598.89      618.22      7.40 o 
   4   0   4      281.36      269.02      6.48 o 
   6   0   4      269.96      243.02      7.18 o 
   0   1   4        6.31        5.81      0.67 o 
   1   1   4      341.32      333.66      3.29 o 
   2   1   4      187.61      195.35      4.39 o 
   3   1   4      198.52      194.14      5.42 o 
   4   1   4      351.24      341.18      4.58 o 
   5   1   4       83.33       84.06      2.98 o 
   6   1   4       37.37       37.54      1.85 o 
   7   1   4       11.61       12.45      1.83 o 
   8   1   4       32.38       30.77      2.80 o 
   0   2   4     1031.32     1034.13     10.88 o 
   1   2   4       23.83       27.16      0.97 o 
   2   2   4       22.01       21.25      0.80 o 
   3   2   4       42.79       40.33      1.10 o 
   4   2   4       76.91       74.13      2.12 o 
   5   2   4       14.90       16.53      1.16 o 
   6   2   4      141.91      130.78      4.40 o 
   7   2   4        1.62        1.15      1.13 o 
   8   2   4        2.15        2.15      1.44 o 
   0   3   4     1680.60     1875.34     26.35 o 
   1   3   4      445.15      454.03      6.87 o 
   2   3   4      181.56      174.21      4.14 o 
   3   3   4      190.89      194.86      3.94 o 
   4   3   4        3.66        3.89      0.39 o 
   5   3   4       25.50       23.87      2.17 o 
   6   3   4       56.68       67.28      3.34 o 
   7   3   4       43.74       48.77      3.33 o 
   8   3   4       15.40       19.44      2.62 o 
   0   4   4      640.00      670.55     12.42 o 
   1   4   4      395.35      453.10      5.52 o 
   2   4   4      103.84      106.38      2.50 o 
   3   4   4      345.69      353.05      6.37 o 
   4   4   4       27.47       28.02      1.28 o 
   5   4   4      129.48      129.46      6.51 o 
   6   4   4       56.42       56.46      3.37 o 
   7   4   4       61.72       74.78      5.53 o 
   8   4   4        4.24        2.20      1.36 o 
   0   5   4      932.42      985.97     16.96 o 
   1   5   4      110.95      119.98      2.67 o 
   2   5   4       45.09       42.50      1.69 o 
   3   5   4       10.61       11.27      1.11 o 
   4   5   4       26.25       26.75      1.63 o 
   5   5   4       17.53       15.82      1.43 o 
   6   5   4       19.47       25.93      2.65 o 
   7   5   4       33.09       37.00      3.28 o 
   0   6   4       31.13       30.04      1.70 o 
   1   6   4        0.23        0.15      0.46 o 
   2   6   4       13.16       14.65      1.36 o 
   3   6   4        1.26        2.47      0.68 o 
   4   6   4        6.53        6.69      1.02 o 
   5   6   4       35.40       34.94      8.72 o 
   6   6   4       14.58       18.38      2.48 o 
   7   6   4        0.88        0.58      2.48 o 
   0   7   4       16.70       18.24      1.86 o 
   1   7   4       57.35       52.64      2.00 o 
   2   7   4       59.58       56.25      2.12 o 
   3   7   4       49.37       46.87      2.65 o 
   4   7   4       23.62       23.72      3.28 o 
   5   7   4        0.44        0.68      1.09 o 
   6   7   4        5.47        5.30      2.11 o 
   0   8   4       38.91       36.94      3.35 o 
   1   8   4       17.17       16.24      1.43 o 
   2   8   4       24.30       20.26      1.58 o 
   3   8   4       27.89       24.84      2.43 o 
   4   8   4        5.40       11.11      3.41 o 
   5   8   4       40.58       42.90      4.13 o 
   6   8   4       17.88       14.70      2.36 o 
   0   9   4       34.12       36.57      3.52 o 
   1   9   4       11.36       10.26      1.53 o 
   2   9   4        3.01        2.32      1.00 o 
   3   9   4       12.18        8.50      1.66 o 
   4   9   4       37.15       36.84      3.20 o 
   5   9   4        2.46        2.87      1.35 o 
   0  10   4        0.28        0.53      1.34 o 
   1  10   4       11.50       12.08      2.59 o 
   2  10   4        1.29        4.23      2.12 o 
   3  10   4        1.19        7.37      2.46 o 
   1  11   4        4.71       13.96      2.92 o 
   2   0   5     1884.02     2027.53     19.90 o 
   4   0   5      465.55      489.39      9.80 o 
   6   0   5       81.57       71.60      3.87 o 
   1   1   5      221.82      227.57      3.59 o 
   2   1   5        0.45        0.51      0.29 o 
   3   1   5      433.67      446.00      5.13 o 
   4   1   5       67.17       70.42      2.26 o 
   5   1   5       31.78       34.58      1.84 o 
   6   1   5       44.32       42.67      2.15 o 
   7   1   5        1.13        0.94      1.43 o 
   8   1   5       27.53       21.63      3.09 o 
   1   2   5      167.29      166.25      3.18 o 
   2   2   5       31.18       29.43      1.10 o 
   3   2   5       47.65       47.60      1.40 o 
   4   2   5       16.42       17.42      1.47 o 
   5   2   5        0.10        0.10      0.55 o 
   6   2   5        0.42        0.57      0.91 o 
   7   2   5       27.26       29.40      3.96 o 
   8   2   5        8.01       13.53      2.13 o 
   1   3   5       67.46       69.61      1.69 o 
   2   3   5      156.18      165.70      3.00 o 
   3   3   5       49.02       43.60      1.19 o 
   4   3   5       50.24       51.69      1.35 o 
   5   3   5       33.80       36.00      2.58 o 
   6   3   5       72.83       66.54      4.95 o 
   7   3   5       18.14       17.72      4.36 o 
   8   3   5        7.98       10.68      3.73 o 
   1   4   5      129.24      129.29      4.05 o 
   2   4   5       79.02       77.53      2.90 o 
   3   4   5      275.08      254.78      6.13 o 
   4   4   5       74.02       68.22      3.29 o 
   5   4   5       80.83       80.85      4.07 o 
   6   4   5       17.43       19.11      2.28 o 
   7   4   5       22.36       23.59      2.80 o 
   8   4   5        1.91        2.24      1.77 o 
   1   5   5       82.41       89.72      2.95 o 
   2   5   5        7.82        6.72      0.92 o 
   3   5   5       51.01       52.71      2.04 o 
   4   5   5       24.35       23.48      1.76 o 
   5   5   5       86.31       84.52      2.83 o 
   6   5   5       19.86       22.69      2.58 o 
   7   5   5        3.61        4.92      1.46 o 
   1   6   5       27.09       26.12      1.53 o 
   2   6   5       70.20       68.07      2.29 o 
   3   6   5       46.55       45.92      2.12 o 
   4   6   5        1.55        0.98      0.68 o 
   5   6   5        1.45        1.30      1.03 o 
   6   6   5        9.26        9.93      1.90 o 
   7   6   5        3.13        6.49      3.65 o 
   1   7   5        9.84        9.55      1.15 o 
   2   7   5       39.24       38.72      1.89 o 
   3   7   5        3.50        1.78      0.78 o 
   4   7   5       77.98       72.46      3.32 o 
   5   7   5       20.44       22.80      2.59 o 
   6   7   5        1.73        1.98      2.24 o 
   1   8   5       24.47       22.07      2.33 o 
   2   8   5       37.77       31.16      2.20 o 
   3   8   5       47.38       48.75      2.65 o 
   4   8   5       11.26       13.99      2.97 o 
   5   8   5       31.32       26.90      2.96 o 
   1   9   5       13.62       13.94      1.83 o 
   2   9   5       17.53       15.69      1.92 o 
   3   9   5        6.23        5.64      1.53 o 
   4   9   5        1.38        0.45      0.96 o 
   1  10   5        2.26        2.96      1.17 o 
   2  10   5        2.83        5.60      2.25 o 
   3  10   5        3.30        5.15      2.35 o 
   0   0   6     2006.55     2151.49     29.78 o 
   2   0   6      134.72      123.63      3.04 o 
   4   0   6       91.44       84.91      3.67 o 
   6   0   6      134.17      114.96      4.89 o 
   0   1   6      532.27      582.36     15.31 o 
   1   1   6       30.63       33.09      1.09 o 
   2   1   6       56.63       64.14      1.53 o 
   3   1   6       89.43       87.85      2.12 o 
   4   1   6       23.36       19.56      1.91 o 
   5   1   6       18.00       19.77      1.50 o 
   6   1   6       55.02       47.56      2.24 o 
   7   1   6       22.88       21.99      2.85 o 
   0   2   6        6.64        6.35      0.93 o 
   1   2   6       46.83       45.53      1.28 o 
   2   2   6      167.44      161.06      2.82 o 
   3   2   6        5.74        4.61      0.64 o 
   4   2   6       84.67       86.78      2.17 o 
   5   2   6       19.95       20.41      1.46 o 
   6   2   6       22.13       21.85      2.88 o 
   7   2   6        8.84        9.74      2.25 o 
   8   2   6       21.57       27.94      3.67 o 
   0   3   6       20.16       23.51      2.29 o 
   1   3   6      226.03      225.28      3.48 o 
   2   3   6       45.44       45.63      1.45 o 
   3   3   6       15.31       14.39      0.95 o 
   4   3   6      133.36      143.63      4.96 o 
   5   3   6      123.05      121.43      5.69 o 
   6   3   6       16.46       17.44      2.49 o 
   7   3   6       53.37       50.96      4.46 o 
   8   3   6       10.42       10.19      2.54 o 
   0   4   6        5.94        5.98      1.39 o 
   1   4   6      124.80      125.25      3.51 o 
   2   4   6       81.10       73.85      4.89 o 
   3   4   6      385.20      412.27      7.27 o 
   4   4   6       41.48       40.93      2.03 o 
   5   4   6       26.53       32.99      2.03 o 
   6   4   6        0.97        0.52      1.38 o 
   7   4   6        5.71        5.28      1.63 o 
   0   5   6       21.21       16.28      2.38 o 
   1   5   6       34.27       35.40      2.09 o 
   2   5   6       58.48       61.72      2.67 o 
   3   5   6       68.78       70.07      2.45 o 
   4   5   6       69.51       66.07      2.50 o 
   5   5   6       15.55       17.24      2.26 o 
   6   5   6       36.02       32.72      2.99 o 
   7   5   6       21.35       21.06      2.59 o 
   0   6   6       71.22       82.55      4.47 o 
   1   6   6        7.07        7.88      1.33 o 
   2   6   6        3.55        0.74      1.38 o 
   3   6   6        4.08        4.61      0.97 o 
   4   6   6       11.57       10.53      1.35 o 
   5   6   6        4.16        3.46      0.96 o 
   6   6   6        6.15        6.60      1.54 o 
   0   7   6        8.21        6.45      1.81 o 
   1   7   6       16.62       14.86      1.77 o 
   2   7   6        4.15        3.26      1.49 o 
   3   7   6        9.20       10.55      1.31 o 
   4   7   6       26.63       25.29      2.25 o 
   5   7   6        1.44        2.89      1.23 o 
   6   7   6       19.88       20.11      2.55 o 
   0   8   6      120.27      100.42      5.41 o 
   1   8   6       34.29       26.83      2.55 o 
   2   8   6       14.53       14.17      1.47 o 
   3   8   6        4.32        4.89      1.05 o 
   4   8   6        3.39        4.72      1.47 o 
   5   8   6       17.84       22.50      4.11 o 
   0   9   6        8.56        8.23      2.18 o 
   1   9   6        8.75        7.23      1.46 o 
   2   9   6        0.23        1.02      1.05 o 
   3   9   6        2.27        3.01      1.13 o 
   4   9   6        0.78        0.30      1.15 o 
   0  10   6        1.24        0.34      1.48 o 
   1  10   6       11.78       17.35      2.18 o 
   2  10   6        2.15        0.21      1.69 o 
   2   0   7      556.43      587.61      9.20 o 
   4   0   7      182.59      181.28      5.75 o 
   6   0   7        6.91        8.34      1.74 o 
   1   1   7      470.30      463.05      5.05 o 
   2   1   7      110.07      122.83      2.30 o 
   3   1   7       83.16       82.74      2.16 o 
   4   1   7        1.54        1.21      0.60 o 
   5   1   7        4.98        5.01      0.97 o 
   6   1   7       12.23       15.94      2.43 o 
   7   1   7        2.40        2.66      1.41 o 
   1   2   7        1.73        1.10      0.57 o 
   2   2   7       46.63       42.76      1.55 o 
   3   2   7        5.38        6.85      0.80 o 
   4   2   7       48.76       44.03      1.65 o 
   5   2   7       20.62       20.75      2.70 o 
   6   2   7       35.41       32.97      3.40 o 
   7   2   7        1.02       -1.57      1.20 o 
   8   2   7        0.25        3.15      1.66 o 
   1   3   7       68.47       64.88      1.92 o 
   2   3   7      112.60      104.71      2.40 o 
   3   3   7       16.80       19.08      1.16 o 
   4   3   7       53.51       56.03      2.81 o 
   5   3   7       80.09       74.16      3.52 o 
   6   3   7       37.23       38.72      3.84 o 
   7   3   7       16.25       18.22      3.09 o 
   1   4   7      297.26      281.17     11.20 o 
   2   4   7      101.68       96.15      3.36 o 
   3   4   7      115.33      110.20      3.70 o 
   4   4   7      135.62      134.96      6.88 o 
   5   4   7      187.73      181.79      6.73 o 
   6   4   7        6.72        6.88      2.14 o 
   7   4   7        0.70        1.01      1.67 o 
   1   5   7       17.21       14.11      1.64 o 
   2   5   7       20.82       23.65      3.40 o 
   3   5   7       72.86       68.05      3.03 o 
   4   5   7       55.11       57.27      3.04 o 
   5   5   7       55.29       53.59      2.98 o 
   6   5   7        4.72        5.06      2.10 o 
   7   5   7        2.46        1.80      1.65 o 
   1   6   7        5.43        3.83      1.07 o 
   2   6   7        2.72        1.39      1.48 o 
   3   6   7        0.41        0.94      0.91 o 
   4   6   7        2.86        2.86      1.06 o 
   5   6   7       15.26       15.81      1.69 o 
   6   6   7        8.80        9.54      1.91 o 
   1   7   7        1.52        3.84      1.17 o 
   2   7   7       36.58       33.45      3.44 o 
   3   7   7       41.81       36.48      2.71 o 
   4   7   7        3.68        3.28      1.27 o 
   5   7   7        3.69        4.37      1.39 o 
   1   8   7        9.46        9.80      1.64 o 
   2   8   7       43.56       44.99      5.82 o 
   3   8   7       21.86       23.45      3.63 o 
   4   8   7        9.49       12.38      2.02 o 
   5   8   7        1.63        0.74      1.20 o 
   1   9   7       27.93       24.41      2.51 o 
   2   9   7        0.90        0.18      1.04 o 
   3   9   7        6.02        6.69      2.31 o 
   1  10   7        0.95        0.36      1.11 o 
   0   0   8      236.10      257.00      7.14 o 
   2   0   8      260.80      252.87      5.10 o 
   4   0   8      241.58      227.37      6.83 o 
   6   0   8      100.71      101.28      4.81 o 
   0   1   8      181.56      189.04      4.29 o 
   1   1   8      201.53      211.29      3.21 o 
   2   1   8      136.59      131.56      2.53 o 
   3   1   8       33.17       32.01      1.54 o 
   4   1   8       86.84       80.62      2.36 o 
   5   1   8       43.61       38.48      2.04 o 
   6   1   8       18.63       21.29      2.70 o 
   7   1   8       22.56       24.84      3.04 o 
   0   2   8      148.74      140.76      4.72 o 
   1   2   8        1.28        1.34      0.45 o 
   2   2   8       49.61       47.86      2.89 o 
   3   2   8       27.61       27.65      1.47 o 
   4   2   8        5.10        4.20      0.77 o 
   5   2   8       19.36       17.07      2.59 o 
   6   2   8       55.32       56.07      4.12 o 
   7   2   8        0.35        1.62      1.38 o 
   0   3   8       72.01       70.33      2.60 o 
   1   3   8       22.78       23.98      1.76 o 
   2   3   8      135.95      130.19      3.47 o 
   3   3   8      246.78      245.56      4.15 o 
   4   3   8       46.68       45.19      2.99 o 
   5   3   8       19.17       21.77      4.19 o 
   6   3   8        0.86        3.84      1.79 o 
   7   3   8        1.22        2.50      1.83 o 
   0   4   8      111.75      118.18      5.43 o 
   1   4   8      387.64      394.41      7.49 o 
   2   4   8       68.15       67.83      2.10 o 
   3   4   8      107.86      106.66      3.92 o 
   4   4   8        0.73        0.11      1.20 o 
   5   4   8       42.07       44.11      2.84 o 
   6   4   8       10.70        5.95      2.14 o 
   7   4   8        9.72        8.87      2.53 o 
   0   5   8       71.63       69.47      4.33 o 
   1   5   8       51.45       46.14      2.58 o 
   2   5   8       94.06       91.98      3.59 o 
   3   5   8      118.82      114.24      4.07 o 
   4   5   8       10.86       12.71      3.02 o 
   5   5   8        1.80        3.10      1.76 o 
   6   5   8       11.34       11.97      2.64 o 
   0   6   8        7.71        7.23      1.95 o 
   1   6   8       22.23       20.53      2.13 o 
   2   6   8        0.71        0.47      1.46 o 
   3   6   8        8.20        7.52      1.51 o 
   4   6   8       12.43       10.27      3.09 o 
   5   6   8       25.31       26.63      2.55 o 
   6   6   8        3.82        2.67      1.60 o 
   0   7   8      106.28       95.84      5.50 o 
   1   7   8       33.45       33.68      2.68 o 
   2   7   8       13.31       12.35      1.80 o 
   3   7   8        1.11        2.74      1.18 o 
   4   7   8        9.66       11.31      1.84 o 
   5   7   8       12.28       11.77      2.70 o 
   0   8   8        3.17        1.31      1.52 o 
   1   8   8        3.15        3.33      1.48 o 
   2   8   8        9.57        8.48      1.57 o 
   3   8   8       14.21       13.78      2.04 o 
   4   8   8       16.52       17.87      3.39 o 
   0   9   8       14.58       13.30      2.84 o 
   1   9   8       10.76       11.76      1.92 o 
   2   9   8        5.68        7.61      1.63 o 
   3   9   8        8.54        8.01      2.39 o 
   2   0   9       49.99       52.71      4.66 o 
   4   0   9       54.55       57.17      3.47 o 
   1   1   9       68.59       68.47      1.90 o 
   2   1   9       64.29       56.08      2.16 o 
   3   1   9       10.65        7.74      0.95 o 
   4   1   9       64.38       63.90      2.22 o 
   5   1   9        1.11        1.20      0.72 o 
   6   1   9       44.27       54.32      3.87 o 
   1   2   9       21.74       21.71      1.25 o 
   2   2   9       18.88       18.03      1.19 o 
   3   2   9       24.74       26.78      1.58 o 
   4   2   9       61.13       61.78      3.83 o 
   5   2   9       15.01       15.47      2.59 o 
   6   2   9        0.48       -0.67      1.24 o 
   7   2   9        0.47        2.83      1.46 o 
   1   3   9      133.64      130.79      3.17 o 
   2   3   9       20.94       19.74      1.46 o 
   3   3   9      191.33      185.00      5.29 o 
   4   3   9       88.69       92.37      4.75 o 
   5   3   9       32.77       31.54      2.56 o 
   6   3   9        2.48        4.34      1.83 o 
   7   3   9       10.29       16.83      2.97 o 
   1   4   9      570.75      571.81      9.66 o 
   2   4   9       87.48       93.80      3.33 o 
   3   4   9      141.60      138.23      4.96 o 
   4   4   9        4.42        5.80      1.39 o 
   5   4   9        7.83        8.64      1.63 o 
   6   4   9        2.60        2.24      1.67 o 
   1   5   9       54.08       51.19      2.83 o 
   2   5   9      147.89      147.72      5.10 o 
   3   5   9       38.88       35.38      2.71 o 
   4   5   9       22.39       25.04      2.45 o 
   5   5   9       13.89       15.00      2.21 o 
   6   5   9        4.95        5.47      2.96 o 
   1   6   9       10.14       11.80      1.81 o 
   2   6   9       18.19       20.13      2.22 o 
   3   6   9       23.71       23.14      2.41 o 
   4   6   9        3.01        1.22      1.04 o 
   5   6   9        2.44        5.76      1.41 o 
   1   7   9       14.31       16.57      2.12 o 
   2   7   9        1.17        1.65      1.05 o 
   3   7   9       17.49       21.16      2.45 o 
   4   7   9       11.16       11.58      1.84 o 
   1   8   9        3.05        6.29      1.80 o 
   2   8   9        1.42        3.86      1.42 o 
   3   8   9       19.33       22.08      2.52 o 
   1   9   9        2.56        3.12      1.31 o 
   0   0  10       22.08       20.30      2.59 o 
   2   0  10       71.80       66.35      6.27 o 
   4   0  10       35.85       31.75      3.01 o 
   0   1  10       76.65       78.04      3.01 o 
   1   1  10       50.74       50.04      1.73 o 
   2   1  10       10.58        9.42      1.42 o 
   3   1  10        9.71       10.35      1.03 o 
   4   1  10       54.94       54.51      2.15 o 
   5   1  10       59.48       61.71      4.15 o 
   6   1  10        8.13        7.20      1.94 o 
   0   2  10       67.45       65.57      3.31 o 
   1   2  10       62.41       63.39      1.95 o 
   2   2  10       33.56       32.00      1.58 o 
   3   2  10       31.30       33.23      1.80 o 
   4   2  10       33.86       32.92      2.57 o 
   5   2  10        4.70        4.14      1.24 o 
   6   2  10        2.81        3.88      1.74 o 
   0   3  10      436.94      436.90      7.85 o 
   1   3  10      282.78      282.94      4.97 o 
   2   3  10      133.13      131.59      3.29 o 
   3   3  10       28.24       26.26      2.38 o 
   4   3  10       18.10       23.40      2.62 o 
   5   3  10        0.62        1.25      1.53 o 
   6   3  10        3.66        5.55      1.93 o 
   0   4  10      143.19      147.85      6.85 o 
   1   4  10       69.58       70.07      3.29 o 
   2   4  10       12.12       10.80      1.70 o 
   3   4  10      153.77      158.63      5.09 o 
   4   4  10       11.83       13.76      1.93 o 
   5   4  10       23.36       29.51      2.98 o 
   6   4  10        1.50        1.95      1.81 o 
   0   5  10      189.88      172.61      7.55 o 
   1   5  10      341.76      350.14      7.81 o 
   2   5  10        7.00        5.99      1.42 o 
   3   5  10       18.43       19.27      2.26 o 
   4   5  10        9.45        8.49      1.70 o 
   5   5  10       10.90       12.57      2.60 o 
   0   6  10       36.34       31.05      3.95 o 
   1   6  10       33.71       36.30      3.60 o 
   2   6  10        0.82        0.55      1.02 o 
   3   6  10       20.39       20.96      3.40 o 
   4   6  10        1.18        2.11      1.15 o 
   0   7  10       18.66       25.63      3.78 o 
   1   7  10        1.25        1.10      1.07 o 
   2   7  10        6.06        5.04      1.52 o 
   3   7  10        9.93        9.85      1.87 o 
   4   7  10        9.64       11.52      1.92 o 
   0   8  10       17.57       22.93      3.67 o 
   1   8  10        4.60        8.21      1.67 o 
   2   8  10        7.58       10.17      1.90 o 
   2   0  11      248.87      246.07      5.82 o 
   4   0  11        7.97        9.36      1.88 o 
   1   1  11        9.94        7.65      0.93 o 
   2   1  11       34.07       31.38      1.64 o 
   3   1  11       10.48        9.01      1.04 o 
   4   1  11       39.04       38.96      2.05 o 
   5   1  11        0.65        1.57      1.27 o 
   1   2  11        4.15        4.70      0.78 o 
   2   2  11       32.27       32.45      1.75 o 
   3   2  11       47.29       45.67      2.19 o 
   4   2  11        0.79        0.66      0.95 o 
   5   2  11        4.31        4.69      1.28 o 
   6   2  11        2.25        3.61      1.72 o 
   1   3  11       72.31       68.84      2.56 o 
   2   3  11       89.98      101.82      3.05 o 
   3   3  11      114.78      118.12      4.40 o 
   4   3  11        6.91        7.21      1.56 o 
   5   3  11       30.74       34.71      2.94 o 
   1   4  11      116.00      116.72      3.34 o 
   2   4  11       19.62       16.75      2.11 o 
   3   4  11        4.43        3.75      1.31 o 
   4   4  11        5.66        6.92      1.64 o 
   5   4  11       12.84       11.93      1.94 o 
   1   5  11       29.35       32.80      2.87 o 
   2   5  11       13.65       11.31      1.81 o 
   3   5  11       65.13       66.98      4.49 o 
   4   5  11       28.58       34.13      4.79 o 
   1   6  11        9.10        9.51      1.84 o 
   2   6  11        2.93        4.44      1.41 o 
   3   6  11        7.12        7.99      1.74 o 
   4   6  11        2.85        2.37      1.23 o 
   1   7  11        0.17        0.81      1.11 o 
   2   7  11        2.68        2.79      1.98 o 
   0   0  12       60.08       59.72      4.15 o 
   2   0  12        4.54        4.32      1.11 o 
   4   0  12        2.39        3.81      1.53 o 
   0   1  12      173.72      164.24      4.90 o 
   1   1  12       28.97       31.64      1.75 o 
   2   1  12       19.37       17.42      1.50 o 
   3   1  12       30.62       26.22      1.69 o 
   4   1  12       23.19       24.36      2.90 o 
   5   1  12        3.50        8.70      2.11 o 
   0   2  12      217.08      212.96      5.60 o 
   1   2  12       47.00       45.25      1.96 o 
   2   2  12       28.17       29.19      1.73 o 
   3   2  12        3.74        2.15      1.40 o 
   4   2  12        1.23        1.39      1.09 o 
   5   2  12        2.91        1.01      1.09 o 
   0   3  12       43.15       38.41      3.78 o 
   1   3  12       13.08       15.11      1.51 o 
   2   3  12       66.85       68.84      2.62 o 
   3   3  12       39.08       38.79      3.02 o 
   4   3  12       10.01       12.84      1.94 o 
   5   3  12        4.61        6.11      1.55 o 
   0   4  12        4.70        0.56      1.39 o 
   1   4  12        3.83        3.04      0.94 o 
   2   4  12       13.95       12.58      3.28 o 
   3   4  12       22.64       26.04      2.67 o 
   4   4  12        2.51        1.78      2.40 o 
   0   5  12        7.27        7.17      2.38 o 
   1   5  12       31.47       33.43      3.01 o 
   2   5  12       46.40       56.55      4.64 o 
   3   5  12       37.90       42.85      3.36 o 
   0   6  12        6.42        8.16      2.59 o 
   1   6  12       29.94       30.19      3.03 o 
   2   6  12        2.77        0.16      1.36 o 
   2   0  13       43.70       45.60      5.44 o 
   4   0  13        3.94        1.72      1.42 o 
   1   1  13       15.84       14.01      1.33 o 
   2   1  13       39.60       37.26      1.98 o 
   3   1  13        3.40        4.01      0.85 o 
   4   1  13        9.20       12.39      1.88 o 
   1   2  13        9.01        8.47      1.08 o 
   2   2  13        3.69        3.57      0.82 o 
   3   2  13        1.78        2.46      1.78 o 
   4   2  13       19.74       18.53      2.22 o 
   1   3  13        3.93        3.04      0.91 o 
   2   3  13        2.11        2.10      1.20 o 
   3   3  13        1.61        4.06      1.18 o 
   1   4  13        1.98        0.73      0.99 o 
   2   4  13        2.96        2.00      1.24 o 
   3   4  13       12.51       13.95      3.97 o 
   1   5  13        3.51        4.93      1.65 o 
   2   5  13        4.80        9.06      1.76 o 
   0   0  14       20.91       16.48      2.99 o 
   2   0  14       14.83       19.37      2.20 o 
   0   1  14       15.02       13.80      1.88 o 
   1   1  14       13.59       11.35      1.26 o 
   2   1  14        3.17        3.48      0.80 o 
   3   1  14        6.39        9.82      1.37 o 
   0   2  14       45.53       45.42      8.42 o 
   1   2  14        2.25        3.18      0.79 o 
   2   2  14       26.60       25.78      1.81 o 
   0   3  14        7.34        9.84      1.68 o 
   1   3  14       14.91       17.35      2.17 o 
   2   3  14        1.98        2.73      1.26 o 
   0   4  14        1.08        2.47      1.50 o 
   1   4  14       10.62       10.96      2.72 o 
                                                 
